# Supplementary material for: Tree-ring stable isotopes and growth trajectories reveal early warning signals of drought-induced Scots pine mortality
Source: Tree Physiol. 2026 Apr 30;46(6):tpag059. doi: 10.1093/treephys/tpag059 (PMC13253043; doi:10.1093/treephys/tpag059)
Supplement: Supplementary_materials_tpag059 [file supplementary_materials_tpag059.zip]

Archive with 3 entries (3 files):
- Supplementary_materials_tpag059_TableS2.xlsx
- Supplementary_materials_tpag059_TableS1.xlsx
- Supplementary_materials_tpag059_Figures.docx
