# Supplementary material for: Tree-ring stable isotopes and growth trajectories reveal early warning signals of drought-induced Scots pine mortality
Source: Tree Physiol. 2026 Apr 30;46(6):tpag059. doi: 10.1093/treephys/tpag059 (PMC13253043; doi:10.1093/treephys/tpag059)
Supplement: Supplementary_materials_tpag059 [file supplementary_materials_tpag059.zip › Supplementary_materials_tpag059_TableS2.xlsx]

## Sheet: Sheet1
Supplementary Table S2:
Summary of fixed-effect estimates from linear mixed-effects models (LMMs) fitted to basal area increment (BAI), carbon isotope composition (δ¹³C), and oxygen isotope composition (δ¹⁸O) in Scots pine trees (n = 18).
For each variable, two models were tested: Model 1 included only class and year as fixed effects, while Model 2 included tree vitality class, year (as a continuous variable), and their interaction (Class × Year) as fixed effects.
Tree identity was included as a random intercept in all models. Fixed-effect estimates, standard errors (s.e.), and p-values are reported. Statistically significant p-values (p < 0.05) are highlighted in bold.
Class 1 = vigorous trees; Class 2 = moderate vigour; Class 3 = poor vigour.
Variable	Model	Fixed Effect	Estimate	s.e.	p-value
BAI	M1	Intercept (Class 1)	-922.941	893.473	0.302
		Class 2	216.512	168.511	0.199
		Class 3	491.974	168.524	0.004
		Year	0.852	0.448	0.057
	M2	Intercept (Class 1)	-2009.85	1527.05	0.188
		Class 2	-1060.34	2159.57	0.623
		Class 3	5144.87	2177.3	0.018
		Year	1.403	0.771	0.069
		Class 2 × Year	0.647	1.09	0.553
		Class 3 × Year	-2.357	1.1	0.032
δ¹³C	M1	Intercept (Class 1)	-38.216	1.539	<0,001
		Class 2	-0.084	0.316	0.79
		Class 3	0.54	0.316	0.087
		Year	0.008	0.001	<0,001
	M2	Intercept (Class 1)	-30.59	2.617	<0,001
		Class 2	-12.504	3.738	0.001
		Class 3	-10.12	3.707	0.006
		Year	0.004	0.001	0.002
		Class 2 × Year	0.006	0.002	0.001
		Class 3 × Year	0.005	0.002	0.004
δ¹⁸O	M1	Intercept (Class 1)	21.44	1.956	<0,001
		Class 2	0.848	0.331	0.01
		Class 3	0.158	0.331	0.633
		Year	0.005	0.001	<0,001
	M2	Intercept (Class 1)	24.14	3.46	<0,001
		Class 2	-4.439	4.774	0.353
		Class 3	-2.385	4.836	0.622
		Year	0.004	0.002	0.028
		Class 2 × Year	0.003	0.002	0.267
		Class 3 × Year	0.001	0.002	0.598
