# Supplementary material for: Tree-ring stable isotopes and growth trajectories reveal early warning signals of drought-induced Scots pine mortality
Source: Tree Physiol. 2026 Apr 30;46(6):tpag059. doi: 10.1093/treephys/tpag059 (PMC13253043; doi:10.1093/treephys/tpag059)
Supplement: Supplementary_materials_tpag059 [file supplementary_materials_tpag059.zip › Supplementary_materials_tpag059_TableS1.xlsx]

## Sheet: BAI
Supplementary Table S1:
Summary of year-by-year Mann–Whitney U test results for basal area increment (BAI), carbon (δ¹³C), and oxygen (δ¹⁸O) stable isotope chronologies among Scots pine vitality classes (Class1 = vigorous, Class2 = moderate vigour, Class3 = poor vigour).
For each year (1930–2019), mean values and standard deviations (SD) are shown for each class (n = 6). Different letters indicate statistically significant differences (p < 0.05) between vitality classes within a given year, based on pairwise Mann–Whitney U tests.
Note: BAI = annual basal area increment, representing radial growth; δ¹³C = stable carbon isotope composition of tree-ring cellulose, reflecting intrinsic water-use efficiency and stomatal regulation; δ¹⁸O = stable oxygen isotope composition of tree-ring cellulose, indicating evaporative enrichment and the origin of source water.
	BAI (mm2)										δ13C (‰)										δ18O (‰)
	Class1			Class2			Class3				Class1			Class2			Class3				Class1			Class2			Class3
	Mean	SD		Mean	SD		Mean	SD			Mean	SD		Mean	SD		Mean	SD			Mean	SD		Mean	SD		Mean	SD
1930	950.847	268.679		1259.07	217.422		1426.4	434.097			-23.5961	0.576909		-23.7629	0.38211		-23.416	0.878423			31.4178	0.536168		31.9932	0.586207		31.6277	0.58209
1931	923.83	156.884	a	1219.24	309.578	ab	1312.17	366.661	b		-23.5499	0.48527		-23.5946	0.644736		-23.6253	0.837674			30.4286	0.650542		31.7128	1.17276		30.8309	0.810578
1932	1202.24	322.42	a	1540.22	453.127	ab	1605.32	291.56	b		-23.1458	0.517768		-23.5645	0.226417		-23.0496	0.573613			31.8767	0.676177		31.9921	0.858985		31.476	1.36172
1933	1092.91	273.56	a	1410.74	556.84	ab	1550.56	388.208	b		-22.8948	0.42941	a	-22.8836	0.322136	a	-21.8213	0.769383	b		32.3972	1.09255	a	33.3999	1.00053	ab	33.3824	1.02831	b
1934	590.257	182.47	a	781.313	211.519	ab	950.325	240.87	b		-21.0821	0.613042		-21.2146	0.477969		-20.6257	0.618548			32.5965	0.761581		33.3431	0.928452		33.4271	0.894636
1935	778.535	176.07	a	977.815	215.133	ab	1242.37	399.526	b		-22.907	0.814703		-22.7409	0.777408		-22.4368	0.766146			32.4511	1.04211		33.0104	0.579016		32.6341	0.525501
1936	1012.14	263.542		1240.1	237.981		1519.28	481.71			-23.3068	0.732934		-23.1671	0.384992		-23.1738	1.18271			30.9417	0.913411		32.0836	0.809081		31.4684	0.924949
1937	785.72	145.877	a	1081.4	406.398	ab	1365.07	258.141	b		-22.0952	0.583566	ab	-22.8311	0.843041	a	-21.4288	0.87378	b		31.5963	0.896901		32.5102	0.629543		31.9531	0.94817
1938	947.354	229.419	a	1150.86	286.322	a	1591.75	400.361	b		-22.3821	0.929545	ab	-22.855	0.389888	a	-21.9605	0.89151	b		31.821	0.96751	a	32.7366	0.521847	b	32.5934	1.57697	ab
1939	705.333	116.347	a	936.938	275.563	ab	1264.77	358.44	b		-22.1484	0.468208		-22.475	0.558215		-21.9743	0.61584			32.2971	1.76459		32.4805	0.537108		31.6699	1.2769
1940	687.902	216.488	a	753.972	191.043	ab	1078.22	281.924	b		-23.2802	0.943858		-23.5637	0.563312		-23.0853	0.53589			30.8386	0.88216		31.6963	0.835609		31.2311	0.96593
1941	1001.87	291.563	a	978.372	243.916	a	1434.38	227.062	b		-23.5144	0.699729		-23.7501	0.263684		-23.2596	0.940554			31.2422	0.945477		31.4919	0.729199		31.2429	0.911724
1942	819.926	170.347	a	950.45	245.614	a	1343.35	211.146	b		-22.3861	0.773055		-22.7195	0.496345		-22.001	0.68555			31.3728	0.669546		32.0738	0.951658		31.2881	0.760505
1943	811.042	189.429	a	965.478	321.171	ab	1290.94	312.695	b		-22.3291	0.741412	ab	-22.6039	0.501694	a	-21.9239	0.539799	b		31.9882	1.25087		33.0157	0.970374		32.7881	0.898211
1944	621.204	183.365	a	715.07	239.881	a	1017.63	153.009	b		-22.3748	0.546531	ab	-22.7537	0.375329	a	-21.6446	0.69458	b		32.7728	0.780343		33.5425	0.93171		32.7209	1.09778
1945	647.678	210.768	a	782.644	284.377	ab	1043.56	168.083	b		-22.5639	0.548396		-22.8093	0.785053		-21.9982	0.575583			31.5634	1.07506		32.0045	0.505053		31.5423	0.885618
1946	790.708	184.546		842.326	297.82		1224.66	487.269			-22.212	0.669168		-22.783	0.378471		-22.0799	0.525093			32.2055	1.4539		32.9347	1.39206		32.325	0.87144
1947	490.862	180.971		529.657	171.344		761.798	244.462			-21.5756	0.500319	a	-21.7489	0.295035	a	-20.7539	0.509315	b		32.557	1.4621		33.3259	0.831137		32.8483	1.08464
1948	419.641	227.664	a	513.142	261.379	a	855.014	261.015	b		-22.6227	0.372551		-22.5461	0.444846		-22.1493	0.464812			31.3573	0.858505	a	32.3344	0.744772	b	31.4479	0.984274	ab
1949	254.904	161.271	a	381.5	236.263	ab	675.249	339.274	b		-21.7523	0.505695	ab	-22.2307	0.164708	a	-21.3631	0.483733	b		32.8806	0.691693		33.4907	0.880066		32.3638	0.969939
1950	398.759	217.355	a	458.762	275.563	ab	776.022	291.71	b		-22.083	0.687766		-22.6642	0.620708		-21.9456	0.447595			32.2584	1.31778		32.859	0.386856		31.9772	0.820191
1951	396.04	195.612	a	627.351	308.816	ab	909.804	358.92	b		-22.8612	0.742163	ab	-23.4661	0.706074	a	-22.2564	0.459843	b		31.592	1.24901		31.8799	0.7893		31.1872	0.670979
1952	253.597	182.017	a	428.292	203.233	ab	678.977	286.869	b		-22.0786	1.00255	ab	-22.1576	0.431167	a	-21.2562	0.589623	b		33.0017	1.03139		32.8604	0.634998		32.4002	1.2301
1953	531.489	292.528		752.75	396.802		976.999	371.253			-21.8719	0.30125		-22.1999	0.436749		-21.9473	0.749573			32.2067	0.407997	a	32.2642	1.02653	ab	31.1347	0.86123	b
1954	524.749	261.578	a	637.617	355.859	ab	1028.56	268.483	b		-22.5929	0.487933		-22.6566	0.649574		-22.2302	0.746935			30.6695	0.570299	a	32.4062	0.559478	b	31.7941	1.34537	ab
1955	492.464	172.403	a	787.512	399.157	ab	1077.51	326.274	b		-22.9877	0.633694		-23.239	0.645345		-22.7249	0.764859			30.7403	0.94942		31.4562	0.756328		30.4758	0.985706
1956	605.43	186.852	a	806.467	398.244	ab	1034.37	269.815	b		-23.0712	0.59826		-23.4055	0.484432		-23.0857	0.867085			31.2896	0.824208	a	32.3141	0.684008	b	31.6647	1.0437	ab
1957	579.657	298.585	a	845.295	477.234	ab	1143.22	310.317	b		-22.7116	0.811571		-23.2515	0.58751		-22.3426	0.776978			32.0253	0.587668	a	32.7015	0.33137	b	31.9318	1.17899	ab
1958	843.374	378.848	a	1153.09	459.823	ab	1474.27	430.471	b		-22.9301	0.518458		-23.545	0.916116		-22.8879	0.944072			31.1112	0.30657	a	32.1102	0.792485	b	31.2568	1.24315	ab
1959	592.104	311.219	a	1095.6	608.776	ab	1238.64	384.912	b		-21.4861	0.527408		-21.6155	0.736407		-20.8401	0.740273			32.1763	0.51898	a	34.0064	0.994836	b	32.9577	0.890527	ab
1960	723.623	280.874	a	1114.09	452.612	ab	1326.25	249.537	b		-22.4914	0.622499		-22.7396	0.736245		-22.2644	1.00296			30.8267	0.350662	a	32.4124	0.544943	b	30.8499	0.587725	a
1961	882.713	322.074	a	1240.37	680.198	ab	1785.15	559.09	b		-22.9897	0.757206		-23.1572	0.800431		-22.8886	1.21276			30.8641	0.742664		31.7314	0.691089		31.1297	0.740899
1962	840.849	313.816	a	1028.84	454.314	ab	1600.95	522.37	b		-22.0277	0.644156		-22.4559	0.982182		-21.6182	0.884534			32.806	1.2054		33.6002	0.52424		32.7167	0.842726
1963	621.854	200.085	a	807.619	254.953	ab	1336.76	486.984	b		-21.934	0.775575		-22.1409	0.799518		-21.4265	0.969991			31.5541	0.276788	a	32.5165	0.673946	b	32.0297	0.731827	ab
1964	355.134	63.0773	a	587.039	236.829	ab	769.748	267.108	b		-21.5503	0.670432		-20.8854	0.641581		-20.8805	0.973028			33.308	0.867907	ab	33.5915	0.524148	a	32.3423	0.935771	b
1965	683.839	284.935	a	864.201	370.659	ab	1317.2	410.595	b		-23.2348	1.27045		-23.1458	0.913726		-22.5414	1.08804			30.7898	0.454099	a	32.3644	0.343016	b	31.1305	0.481646	a
1966	943.134	404.73	a	1426.59	586.75	ab	1898.99	610.833	b		-22.8245	0.965513		-22.9582	0.962385		-22.3172	0.991683			31.1316	0.882161		31.9539	0.645542		31.2941	0.662596
1967	1217.37	142.7	a	1639.39	694.388	ab	1881.99	559.472	b		-22.2105	0.612099		-22.5151	0.739507		-21.9667	1.06476			30.7638	1.03635		32.2871	0.763149		31.407	0.785816
1968	898.905	357.129	a	1386.8	639.863	ab	1787.37	608.21	b		-22.4683	0.653739		-22.8951	0.810819		-22.162	0.941398			30.4686	0.527509	a	31.4559	0.86817	b	30.8696	0.850788	ab
1969	614.678	221.574	a	928.017	436.684	ab	1149.52	458.785	b		-22.4475	0.984446		-22.4409	1.30709		-22.1703	1.07038			31.5703	0.299118	a	31.9584	0.497564	a	30.8015	0.652752	b
1970	672.942	233.085	a	1056.83	341.297	ab	1423.65	628.615	b		-22.4173	0.905817		-22.791	0.894502		-21.9647	0.969273			31.3337	0.431347	a	32.3288	0.732063	b	31.6723	1.16656	ab
1971	711.197	143.773		918.015	225.158		1115.68	524.868			-21.6804	0.857472		-22.113	0.80238		-21.3059	0.881156			31.9221	0.407469		32.4416	0.66069		32.1408	1.33741
1972	991.236	267.899		1136.45	335.347		1587.66	735.739			-22.5713	0.760874		-22.5391	0.816795		-21.7238	1.0605			31.066	0.511641	a	32.0614	0.643226	b	31.8246	0.58098	b
1973	792.688	234.665		935.302	204.836		1367.8	891.757			-21.2963	0.801632	a	-21.4648	0.893978	a	-20.1576	0.746206	b		31.9929	0.800187		32.6243	0.722606		31.8024	1.24853
1974	643.469	250.041		703.871	302.522		1031.12	614.649			-21.932	0.770873		-22.0472	0.453702		-21.3526	0.688058			31.8484	0.643776		31.8878	0.301942		31.9115	0.481618
1975	702.751	326.068		930.651	357.321		1190.96	596.739			-21.4954	0.716626		-21.615	0.526587		-20.9043	0.750803			31.4374	0.739847		32.0236	1.16827		31.3837	1.10708
1976	189.51	127.826	a	357.644	156.05	ab	417.474	190.712	b		-20.5271	0.685114		-20.3648	0.153329		-20.2075	0.864957			32.0306	1.54877		33.0937	0.587436		33.2102	1.30903
1977	353.293	240.118	a	603.922	347.654	ab	842.287	398.235	b		-21.6179	1.13262		-21.5895	0.727418		-20.9536	1.12078			31.0272	1.04428		31.313	0.699801		31.0926	0.726632
1978	416.662	239.601		647.483	304.474		878.137	559.385			-22.0166	0.906793		-21.8727	0.637764		-21.0031	0.834193			30.8025	0.506745		31.2337	0.255263		30.9738	0.582526
1979	529.472	290.974		566.224	276.243		1121.39	805.9			-22.6611	0.881089		-22.5482	0.988054		-21.8769	1.00743			31.5929	0.860507		32.2413	0.928011		31.3467	0.87734
1980	634.638	262.285	a	978.934	344.233	ab	1431.9	595.125	b		-23.4502	0.461024		-22.9393	0.506131		-22.489	1.17519			31.1243	1.17049		31.7202	0.929375		31.005	0.387252
1981	642.541	371.599	a	1145.86	577.845	ab	1490.52	519.365	b		-22.6619	0.82554		-22.8583	0.695768		-22.6364	1.11965			31.0463	0.584912	a	31.8978	0.538273	b	31.0802	0.839247	ab
1982	752.962	149.214	a	1182.06	637.899	ab	1579.38	554.865	b		-21.2716	0.770768		-21.3094	0.583153		-20.7996	0.981222			30.9448	0.738895	a	32.3323	0.677822	b	31.3229	0.782376	a
1983	806.361	256.905	a	900.485	517.036	ab	1303.63	462.088	b		-22.0074	0.595034		-22.2011	0.627049		-21.6854	1.16466			31.715	1.76363		31.8534	1.20859		30.9931	0.644696
1984	923.173	188.698	a	871.241	324.528	a	1510.8	452.377	b		-22.4103	0.89323		-22.4465	0.590672		-21.5482	0.933869			30.6719	1.23677	ab	31.8625	0.630285	a	30.2706	0.635851	b
1985	1333.52	432.667		1187.26	455.176		1991.21	911.102			-22.3344	0.603828		-22.308	0.647534		-21.525	0.715438			31.0983	0.846872		32.6972	1.34548		31.3459	0.800376
1986	923.87	323.737		862.908	189.489		1490.11	781.387			-21.9626	0.536494		-21.8252	0.513631		-21.2853	0.873648			31.7183	0.412152	a	32.8776	0.431466	b	31.5567	0.671747	a
1987	1115.07	477.268	a	1331.05	405.209	ab	2007.98	868.354	b		-23.6472	0.883428		-23.3126	0.815513		-22.5652	1.36177			30.8591	0.951798	a	32.4855	0.704658	b	30.8767	0.908226	a
1988	880.078	402.831		1138.96	334.85		1589.62	737.091			-22.3599	1.13668		-21.8755	0.737844		-21.397	0.742771			31.3697	0.744003		32.5519	1.06853		31.8153	0.873289
1989	947.365	322.236	a	1223.31	245.583	ab	1829.46	738.047	b		-22.2451	1.02813		-22.0583	0.490002		-21.5823	0.948369			32.68	1.32158		33.4587	0.752888		32.557	0.890147
1990	916.079	510.206		1088.99	353.499		1493.73	602.524			-22.1465	0.697472		-21.8066	0.64248		-20.9998	0.698906			32.9388	0.968644		33.4787	0.647341		32.4402	1.26477
1991	544.758	339.969		701.253	290.34		945.153	458.323			-22.494	0.581298	a	-22.0692	0.670638	a	-21.1041	0.787476	b		32.2152	0.912915		32.627	0.909407		32.1739	1.29818
1992	822.3	508.388		967.074	320.173		1355.92	904.307			-21.6373	0.442128		-21.8989	0.587071		-21.0853	0.588329			31.4202	0.837111	a	32.3928	0.644126	b	32.1788	1.11559	ab
1993	676.581	437.47		872.335	318.376		1090.13	588.442			-21.0997	0.716232	a	-20.9578	0.527251	a	-20.2813	0.467425	b		32.8587	1.34481		33.6793	0.611019		33.3255	0.975151
1994	526.63	369.404		822.296	376.94		1223.6	881.044			-22.3752	0.529934		-22.3984	0.833993		-21.7058	0.388804			32.3367	2.92339		32.4785	1.07009		32.5829	0.403282
1995	644.104	289.582	a	845.089	360.019	ab	1585.91	1005.54	b		-22.7857	0.861064		-22.7352	0.606449		-21.8282	0.787837			31.2104	0.807651		31.7575	0.34947		31.762	0.986052
1996	588.234	228.274		521.779	234.902		1219.91	950.858			-21.9689	0.650825		-21.6989	0.449567		-21.6881	0.827174			32.7781	0.767481	a	33.8062	0.412243	b	32.1495	1.0213	a
1997	1103.92	368.466		1013.17	377.494		1855.49	1133.51			-21.9243	0.456109	a	-21.4622	0.546533	ab	-20.6641	0.729278	b		31.1779	1.20847		31.6527	0.833419		31.2364	1.62854
1998	789.832	278.124		739.994	311.382		1137.24	783.279			-22.3216	0.472119	a	-22.2416	0.676122	a	-21.4086	0.662046	b		31.6416	0.647012		32.2857	0.484369		32.077	1.16353
1999	847.949	419.054		1010.96	375.047		1680.3	1077.74			-21.8712	0.827587		-21.6314	0.505669		-21.4576	0.68245			32.2636	0.92944	ab	33.2947	0.851726	a	31.9035	0.909153	b
2000	1289.03	544.786		1525.78	597.769		2062.78	1328.58			-22.6062	0.88918		-22.7548	0.629734		-22.2627	0.939927			32.5898	0.831298		32.7679	0.764502		31.483	0.526573
2001	1098.9	619.317		1282.64	711.556		1781.17	996.56			-22.3745	0.876886		-22.4616	0.419941		-22.0825	0.56844			31.9283	1.13431		32.5215	0.627299		31.658	1.25969
2002	1666.25	1008.97		1725.58	964.254		2172.35	849.186			-22.4031	1.10941		-22.4228	0.844321		-21.816	0.763698			32.1747	1.34081		32.4341	0.661276		31.4424	0.908153
2003	1193.46	612.241		1444.96	777.051		1556.15	808.097			-21.4937	0.629793	ab	-21.6251	0.658742	a	-20.8299	0.362902	b		33.1111	1.29655		33.8623	0.7979		32.7358	1.03991
2004	1048.49	565.219		1247.4	686.946		1208.27	461.84			-21.7238	0.530173	a	-21.391	0.645633	ab	-20.8393	0.393246	b		32.3975	1.17744		33.0388	0.935506		31.9246	0.995391
2005	889.15	567.002		854.05	509.982		811.883	344.157			-21.7986	0.956085		-22.1121	0.809426		-21.7924	0.480942			33.0907	1.55695		33.1631	0.304859		32.5905	1.00771
2006	598.911	421.164		603.95	332.576		636.629	231.481			-22.6778	0.596464		-22.9815	1.08353		-22.343	0.548326			32.1616	0.915054		32.6833	0.728099		32.9988	0.800986
2007	844.335	574.998		1099.82	501.371		883.478	209.377			-22.4926	0.52867	a	-22.2701	0.656171	ab	-21.757	0.462745	b		33.1944	0.84017		33.5634	0.54818		32.7734	1.50737
2008	834.626	504.534		1018.74	470.687		864.326	291.902			-22.2881	0.980713		-22.1912	0.463533		-21.6458	0.632256			33.1706	0.587085		33.2906	0.724477		32.8593	1.56755
2009	940.329	494.337		1083.12	544.463		1127.07	401.017			-22.3643	0.763611		-22.5279	0.851268		-21.6965	0.695191			32.7565	0.700565	ab	33.311	0.590588	a	32.2832	1.06316	b
2010	843.537	539.038		1000.99	668.508		1248.56	695.605			-22.7494	0.848009		-22.7538	0.879556		-22.0868	0.608476			31.4871	0.367837	a	32.711	0.374279	b	31.4394	0.786884	a
2011	666.329	326.564		818.214	582.356		858.556	237.927			-22.1428	1.27514	ab	-22.2137	0.517091	a	-21.0914	0.32568	b		32.4574	1.32324		33.3629	0.672499		33.84	1.68717
2012	583.359	237.272		839.654	525.129		802.185	310.408			-22.2057	0.302423		-22.6017	0.68889		-22.0043	0.666796			31.4219	1.27254	a	33.1842	0.4794	b	32.2982	1.06283	ab
2013	591.309	281.003		779.14	598.696		790.63	287.82			-22.9915	0.766541		-22.1556	0.557406		-22.0524	0.579059			31.4023	1.43913		32.0628	0.915698		31.9477	1.52004
2014	1017.43	705.906		1718.22	1017.94		1264.49	465.525			-22.9581	0.736447		-22.5649	0.663686		-22.4496	0.63823			30.9425	1.26394		32.213	1.13687		30.9277	0.937656
2015	465.248	410.743		1150.69	846.827		817.804	270.707			-21.8979	0.4238	ab	-22.0171	0.578875	a	-21.2446	0.55999	b		32.1342	1.17758		33.8066	1.19216		33.0502	1.67025
2016	741.141	516.569		1291.08	1243.7		664.741	238.992			-22.7839	0.662127		-22.6596	0.727104		-22.1668	0.312003			31.3894	1.56334		31.7428	0.32308		31.4477	1.19867
2017	1073.86	731.363		1657.63	1342.56		764.035	222.945			-22.5566	0.71254		-22.2156	0.825529		-21.6816	0.752966			31.7553	1.72563		32.9873	1.14843		32.0632	1.01471
2018	532.751	308.6		1031.39	620.225		516.366	133.56			-21.9776	0.639823		-21.8677	0.418838		-21.4113	0.838973			31.7838	0.983155	a	33.1108	0.95892	ab	34.6466	0.894721	b
2019	500.547	267.938		802.514	480.263		388.025	90.4496			-22.2084	0.501705		-22.2146	0.340825		-21.0482				32.9093	1.38108		33.9288	1.57368		34.4984	0.293368

## Sheet: δ13C
Description:XXXX
	Class1			Class2			Class3
	Mean	s.d.		Mean	s.d.		Mean	s.d.
1930	-23.5961	0.576909		-23.7629	0.38211		-23.416	0.878423
1931	-23.5499	0.48527		-23.5946	0.644736		-23.6253	0.837674
1932	-23.1458	0.517768		-23.5645	0.226417		-23.0496	0.573613
1933	-22.8948	0.42941	a	-22.8836	0.322136	a	-21.8213	0.769383	b
1934	-21.0821	0.613042		-21.2146	0.477969		-20.6257	0.618548
1935	-22.907	0.814703		-22.7409	0.777408		-22.4368	0.766146
1936	-23.3068	0.732934		-23.1671	0.384992		-23.1738	1.18271
1937	-22.0952	0.583566	ab	-22.8311	0.843041	a	-21.4288	0.87378	b
1938	-22.3821	0.929545	ab	-22.855	0.389888	a	-21.9605	0.89151	b
1939	-22.1484	0.468208		-22.475	0.558215		-21.9743	0.61584
1940	-23.2802	0.943858		-23.5637	0.563312		-23.0853	0.53589
1941	-23.5144	0.699729		-23.7501	0.263684		-23.2596	0.940554
1942	-22.3861	0.773055		-22.7195	0.496345		-22.001	0.68555
1943	-22.3291	0.741412	ab	-22.6039	0.501694	a	-21.9239	0.539799	b
1944	-22.3748	0.546531	ab	-22.7537	0.375329	a	-21.6446	0.69458	b
1945	-22.5639	0.548396		-22.8093	0.785053		-21.9982	0.575583
1946	-22.212	0.669168		-22.783	0.378471		-22.0799	0.525093
1947	-21.5756	0.500319	a	-21.7489	0.295035	a	-20.7539	0.509315	b
1948	-22.6227	0.372551		-22.5461	0.444846		-22.1493	0.464812
1949	-21.7523	0.505695	ab	-22.2307	0.164708	a	-21.3631	0.483733	b
1950	-22.083	0.687766		-22.6642	0.620708		-21.9456	0.447595
1951	-22.8612	0.742163	ab	-23.4661	0.706074	a	-22.2564	0.459843	b
1952	-22.0786	1.00255	ab	-22.1576	0.431167	a	-21.2562	0.589623	b
1953	-21.8719	0.30125		-22.1999	0.436749		-21.9473	0.749573
1954	-22.5929	0.487933		-22.6566	0.649574		-22.2302	0.746935
1955	-22.9877	0.633694		-23.239	0.645345		-22.7249	0.764859
1956	-23.0712	0.59826		-23.4055	0.484432		-23.0857	0.867085
1957	-22.7116	0.811571		-23.2515	0.58751		-22.3426	0.776978
1958	-22.9301	0.518458		-23.545	0.916116		-22.8879	0.944072
1959	-21.4861	0.527408		-21.6155	0.736407		-20.8401	0.740273
1960	-22.4914	0.622499		-22.7396	0.736245		-22.2644	1.00296
1961	-22.9897	0.757206		-23.1572	0.800431		-22.8886	1.21276
1962	-22.0277	0.644156		-22.4559	0.982182		-21.6182	0.884534
1963	-21.934	0.775575		-22.1409	0.799518		-21.4265	0.969991
1964	-21.5503	0.670432		-20.8854	0.641581		-20.8805	0.973028
1965	-23.2348	1.27045		-23.1458	0.913726		-22.5414	1.08804
1966	-22.8245	0.965513		-22.9582	0.962385		-22.3172	0.991683
1967	-22.2105	0.612099		-22.5151	0.739507		-21.9667	1.06476
1968	-22.4683	0.653739		-22.8951	0.810819		-22.162	0.941398
1969	-22.4475	0.984446		-22.4409	1.30709		-22.1703	1.07038
1970	-22.4173	0.905817		-22.791	0.894502		-21.9647	0.969273
1971	-21.6804	0.857472		-22.113	0.80238		-21.3059	0.881156
1972	-22.5713	0.760874		-22.5391	0.816795		-21.7238	1.0605
1973	-21.2963	0.801632	a	-21.4648	0.893978	a	-20.1576	0.746206	b
1974	-21.932	0.770873		-22.0472	0.453702		-21.3526	0.688058
1975	-21.4954	0.716626		-21.615	0.526587		-20.9043	0.750803
1976	-20.5271	0.685114		-20.3648	0.153329		-20.2075	0.864957
1977	-21.6179	1.13262		-21.5895	0.727418		-20.9536	1.12078
1978	-22.0166	0.906793		-21.8727	0.637764		-21.0031	0.834193
1979	-22.6611	0.881089		-22.5482	0.988054		-21.8769	1.00743
1980	-23.4502	0.461024		-22.9393	0.506131		-22.489	1.17519
1981	-22.6619	0.82554		-22.8583	0.695768		-22.6364	1.11965
1982	-21.2716	0.770768		-21.3094	0.583153		-20.7996	0.981222
1983	-22.0074	0.595034		-22.2011	0.627049		-21.6854	1.16466
1984	-22.4103	0.89323		-22.4465	0.590672		-21.5482	0.933869
1985	-22.3344	0.603828		-22.308	0.647534		-21.525	0.715438
1986	-21.9626	0.536494		-21.8252	0.513631		-21.2853	0.873648
1987	-23.6472	0.883428		-23.3126	0.815513		-22.5652	1.36177
1988	-22.3599	1.13668		-21.8755	0.737844		-21.397	0.742771
1989	-22.2451	1.02813		-22.0583	0.490002		-21.5823	0.948369
1990	-22.1465	0.697472		-21.8066	0.64248		-20.9998	0.698906
1991	-22.494	0.581298	a	-22.0692	0.670638	a	-21.1041	0.787476	b
1992	-21.6373	0.442128		-21.8989	0.587071		-21.0853	0.588329
1993	-21.0997	0.716232	a	-20.9578	0.527251	a	-20.2813	0.467425	b
1994	-22.3752	0.529934		-22.3984	0.833993		-21.7058	0.388804
1995	-22.7857	0.861064		-22.7352	0.606449		-21.8282	0.787837
1996	-21.9689	0.650825		-21.6989	0.449567		-21.6881	0.827174
1997	-21.9243	0.456109	a	-21.4622	0.546533	ab	-20.6641	0.729278	b
1998	-22.3216	0.472119	a	-22.2416	0.676122	a	-21.4086	0.662046	b
1999	-21.8712	0.827587		-21.6314	0.505669		-21.4576	0.68245
2000	-22.6062	0.88918		-22.7548	0.629734		-22.2627	0.939927
2001	-22.3745	0.876886		-22.4616	0.419941		-22.0825	0.56844
2002	-22.4031	1.10941		-22.4228	0.844321		-21.816	0.763698
2003	-21.4937	0.629793	ab	-21.6251	0.658742	a	-20.8299	0.362902	b
2004	-21.7238	0.530173	a	-21.391	0.645633	ab	-20.8393	0.393246	b
2005	-21.7986	0.956085		-22.1121	0.809426		-21.7924	0.480942
2006	-22.6778	0.596464		-22.9815	1.08353		-22.343	0.548326
2007	-22.4926	0.52867	a	-22.2701	0.656171	ab	-21.757	0.462745	b
2008	-22.2881	0.980713		-22.1912	0.463533		-21.6458	0.632256
2009	-22.3643	0.763611		-22.5279	0.851268		-21.6965	0.695191
2010	-22.7494	0.848009		-22.7538	0.879556		-22.0868	0.608476
2011	-22.1428	1.27514	ab	-22.2137	0.517091	a	-21.0914	0.32568	b
2012	-22.2057	0.302423		-22.6017	0.68889		-22.0043	0.666796
2013	-22.9915	0.766541		-22.1556	0.557406		-22.0524	0.579059
2014	-22.9581	0.736447		-22.5649	0.663686		-22.4496	0.63823
2015	-21.8979	0.4238	ab	-22.0171	0.578875	a	-21.2446	0.55999	b
2016	-22.7839	0.662127		-22.6596	0.727104		-22.1668	0.312003
2017	-22.5566	0.71254		-22.2156	0.825529		-21.6816	0.752966
2018	-21.9776	0.639823		-21.8677	0.418838		-21.4113	0.838973
2019	-22.2084	0.501705		-22.2146	0.340825		-21.0482

## Sheet: δ18O
Description:XXXX
	Class1			Class2			Class3
	Mean	s.d.		Mean	s.d.		Mean	s.d.
1930	31.4178	0.536168		31.9932	0.586207		31.6277	0.58209
1931	30.4286	0.650542		31.7128	1.17276		30.8309	0.810578
1932	31.8767	0.676177		31.9921	0.858985		31.476	1.36172
1933	32.3972	1.09255	a	33.3999	1.00053	ab	33.3824	1.02831	b
1934	32.5965	0.761581		33.3431	0.928452		33.4271	0.894636
1935	32.4511	1.04211		33.0104	0.579016		32.6341	0.525501
1936	30.9417	0.913411		32.0836	0.809081		31.4684	0.924949
1937	31.5963	0.896901		32.5102	0.629543		31.9531	0.94817
1938	31.821	0.96751	a	32.7366	0.521847	b	32.5934	1.57697	ab
1939	32.2971	1.76459		32.4805	0.537108		31.6699	1.2769
1940	30.8386	0.88216		31.6963	0.835609		31.2311	0.96593
1941	31.2422	0.945477		31.4919	0.729199		31.2429	0.911724
1942	31.3728	0.669546		32.0738	0.951658		31.2881	0.760505
1943	31.9882	1.25087		33.0157	0.970374		32.7881	0.898211
1944	32.7728	0.780343		33.5425	0.93171		32.7209	1.09778
1945	31.5634	1.07506		32.0045	0.505053		31.5423	0.885618
1946	32.2055	1.4539		32.9347	1.39206		32.325	0.87144
1947	32.557	1.4621		33.3259	0.831137		32.8483	1.08464
1948	31.3573	0.858505	a	32.3344	0.744772	b	31.4479	0.984274	ab
1949	32.8806	0.691693		33.4907	0.880066		32.3638	0.969939
1950	32.2584	1.31778		32.859	0.386856		31.9772	0.820191
1951	31.592	1.24901		31.8799	0.7893		31.1872	0.670979
1952	33.0017	1.03139		32.8604	0.634998		32.4002	1.2301
1953	32.2067	0.407997	a	32.2642	1.02653	ab	31.1347	0.86123	b
1954	30.6695	0.570299	a	32.4062	0.559478	b	31.7941	1.34537	ab
1955	30.7403	0.94942		31.4562	0.756328		30.4758	0.985706
1956	31.2896	0.824208	a	32.3141	0.684008	b	31.6647	1.0437	ab
1957	32.0253	0.587668	a	32.7015	0.33137	b	31.9318	1.17899	ab
1958	31.1112	0.30657	a	32.1102	0.792485	b	31.2568	1.24315	ab
1959	32.1763	0.51898	a	34.0064	0.994836	b	32.9577	0.890527	ab
1960	30.8267	0.350662	a	32.4124	0.544943	b	30.8499	0.587725	a
1961	30.8641	0.742664		31.7314	0.691089		31.1297	0.740899
1962	32.806	1.2054		33.6002	0.52424		32.7167	0.842726
1963	31.5541	0.276788	a	32.5165	0.673946	b	32.0297	0.731827	ab
1964	33.308	0.867907	ab	33.5915	0.524148	a	32.3423	0.935771	b
1965	30.7898	0.454099	a	32.3644	0.343016	b	31.1305	0.481646	a
1966	31.1316	0.882161		31.9539	0.645542		31.2941	0.662596
1967	30.7638	1.03635		32.2871	0.763149		31.407	0.785816
1968	30.4686	0.527509	a	31.4559	0.86817	b	30.8696	0.850788	ab
1969	31.5703	0.299118	a	31.9584	0.497564	a	30.8015	0.652752	b
1970	31.3337	0.431347	a	32.3288	0.732063	b	31.6723	1.16656	ab
1971	31.9221	0.407469		32.4416	0.66069		32.1408	1.33741
1972	31.066	0.511641	a	32.0614	0.643226	b	31.8246	0.58098	b
1973	31.9929	0.800187		32.6243	0.722606		31.8024	1.24853
1974	31.8484	0.643776		31.8878	0.301942		31.9115	0.481618
1975	31.4374	0.739847		32.0236	1.16827		31.3837	1.10708
1976	32.0306	1.54877		33.0937	0.587436		33.2102	1.30903
1977	31.0272	1.04428		31.313	0.699801		31.0926	0.726632
1978	30.8025	0.506745		31.2337	0.255263		30.9738	0.582526
1979	31.5929	0.860507		32.2413	0.928011		31.3467	0.87734
1980	31.1243	1.17049		31.7202	0.929375		31.005	0.387252
1981	31.0463	0.584912	a	31.8978	0.538273	b	31.0802	0.839247	ab
1982	30.9448	0.738895	a	32.3323	0.677822	b	31.3229	0.782376	a
1983	31.715	1.76363		31.8534	1.20859		30.9931	0.644696
1984	30.6719	1.23677	ab	31.8625	0.630285	a	30.2706	0.635851	b
1985	31.0983	0.846872		32.6972	1.34548		31.3459	0.800376
1986	31.7183	0.412152	a	32.8776	0.431466	b	31.5567	0.671747	a
1987	30.8591	0.951798	a	32.4855	0.704658	b	30.8767	0.908226	a
1988	31.3697	0.744003		32.5519	1.06853		31.8153	0.873289
1989	32.68	1.32158		33.4587	0.752888		32.557	0.890147
1990	32.9388	0.968644		33.4787	0.647341		32.4402	1.26477
1991	32.2152	0.912915		32.627	0.909407		32.1739	1.29818
1992	31.4202	0.837111	a	32.3928	0.644126	b	32.1788	1.11559	ab
1993	32.8587	1.34481		33.6793	0.611019		33.3255	0.975151
1994	32.3367	2.92339		32.4785	1.07009		32.5829	0.403282
1995	31.2104	0.807651		31.7575	0.34947		31.762	0.986052
1996	32.7781	0.767481	a	33.8062	0.412243	b	32.1495	1.0213	a
1997	31.1779	1.20847		31.6527	0.833419		31.2364	1.62854
1998	31.6416	0.647012		32.2857	0.484369		32.077	1.16353
1999	32.2636	0.92944	ab	33.2947	0.851726	a	31.9035	0.909153	b
2000	32.5898	0.831298		32.7679	0.764502		31.483	0.526573
2001	31.9283	1.13431		32.5215	0.627299		31.658	1.25969
2002	32.1747	1.34081		32.4341	0.661276		31.4424	0.908153
2003	33.1111	1.29655		33.8623	0.7979		32.7358	1.03991
2004	32.3975	1.17744		33.0388	0.935506		31.9246	0.995391
2005	33.0907	1.55695		33.1631	0.304859		32.5905	1.00771
2006	32.1616	0.915054		32.6833	0.728099		32.9988	0.800986
2007	33.1944	0.84017		33.5634	0.54818		32.7734	1.50737
2008	33.1706	0.587085		33.2906	0.724477		32.8593	1.56755
2009	32.7565	0.700565	ab	33.311	0.590588	a	32.2832	1.06316	b
2010	31.4871	0.367837	a	32.711	0.374279	b	31.4394	0.786884	a
2011	32.4574	1.32324		33.3629	0.672499		33.84	1.68717
2012	31.4219	1.27254	a	33.1842	0.4794	b	32.2982	1.06283	ab
2013	31.4023	1.43913		32.0628	0.915698		31.9477	1.52004
2014	30.9425	1.26394		32.213	1.13687		30.9277	0.937656
2015	32.1342	1.17758		33.8066	1.19216		33.0502	1.67025
2016	31.3894	1.56334		31.7428	0.32308		31.4477	1.19867
2017	31.7553	1.72563		32.9873	1.14843		32.0632	1.01471
2018	31.7838	0.983155	a	33.1108	0.95892	ab	34.6466	0.894721	b
2019	32.9093	1.38108		33.9288	1.57368		34.4984	0.293368
